# Supplementary material for: Identifying Prescription-Opioid-Related Risks Using Prescription Drug Monitoring Programs’ Algorithms and Clinical Screening Tools
Source: Pharmacy (Basel). 2023 Oct 13;11(5):164. doi: 10.3390/pharmacy11050164 (PMC10609676; doi:10.3390/pharmacy11050164)
Supplement: Supplementary file 1 [file pharmacy-11-00164-s001.zip]

Archive with 1 entries (1 files):
- pharmacy-2539700-supplementary.pdf
